# Supplementary material for: A new species of Cyanea Gaud. (Lobelioideae, Campanulaceae) from Maui, Hawai`i
Source: PhytoKeys. 2020 Nov 20;167:1–11. doi: 10.3897/phytokeys.167.55107 (PMC7700072; doi:10.3897/phytokeys.167.55107)
Supplement: XML Treatment for Cyanea heluensis [file phytokeys.167.55107-treatment1.xml]

<!DOCTYPE tp:taxon-treatment
  PUBLIC "-//TaxonX//DTD Taxonomic Treatment Publishing DTD v0 20100105//EN" "tax-treatment-NSO.dtd">
<tp:taxon-treatment xmlns:tp="http://www.plazi.org/taxpub"><tp:treatment-meta><kwd-group><label>Taxon classification</label><kwd><named-content xmlns:xlink="http://www.w3.org/1999/xlink" content-type="kingdom">Plantae</named-content></kwd><kwd><named-content xmlns:xlink="http://www.w3.org/1999/xlink" content-type="order">Semaeostomeae</named-content></kwd><kwd><named-content xmlns:xlink="http://www.w3.org/1999/xlink" content-type="family">Cyaneidae</named-content></kwd></kwd-group><mixed-citation publication-type="journal"><person-group><name><surname>Oppenheimer</surname><given-names>Hank</given-names></name></person-group><article-title>A new species of <italic><tp:taxon-name><tp:taxon-name-part taxon-name-part-type="genus" reg="Cyanea">Cyanea</tp:taxon-name-part></tp:taxon-name></italic> Gaud. (<tp:taxon-name><tp:taxon-name-part taxon-name-part-type="subfamily">Lobelioideae</tp:taxon-name-part></tp:taxon-name>, <tp:taxon-name><tp:taxon-name-part taxon-name-part-type="family">Campanulaceae</tp:taxon-name-part></tp:taxon-name>) from Maui, Hawai`i</article-title><source>PhytoKeys</source><day>20</day><month>11</month><year>2020</year><volume>167</volume><fpage>1</fpage><lpage>11</lpage><pub-id pub-id-type="doi">10.3897/phytokeys.167.55107</pub-id></mixed-citation></tp:treatment-meta><tp:nomenclature><tp:taxon-name><object-id xmlns:xlink="http://www.w3.org/1999/xlink" content-type="arpha" xlink:type="simple">3D603D27-C0DD-5105-AC0D-B7E995CCAB73</object-id>
            <tp:taxon-name-part taxon-name-part-type="genus" reg="Cyanea">Cyanea</tp:taxon-name-part>
            <tp:taxon-name-part taxon-name-part-type="species" reg="heluensis">heluensis</tp:taxon-name-part>
            <object-id xmlns:xlink="http://www.w3.org/1999/xlink" content-type="ipni" xlink:type="simple">urn:lsid:ipni.org:names:77212950-1</object-id>
          </tp:taxon-name><tp:taxon-authority>H.Oppenh.</tp:taxon-authority><tp:taxon-status xmlns:xlink="http://www.w3.org/1999/xlink" xlink:type="simple">sp. nov.</tp:taxon-status></tp:nomenclature><tp:treatment-sec sec-type="diagnosis" id="SECID0EREAC"><title>Diagnosis.</title><p>Species allied to <italic><tp:taxon-name><tp:taxon-name-part taxon-name-part-type="genus" reg="Cyanea">C.</tp:taxon-name-part> <tp:taxon-name-part taxon-name-part-type="species" reg="asplenifolia">asplenifolia</tp:taxon-name-part></tp:taxon-name></italic> (H. Mann) Hillebr., but differs in its very shallowly lobed leaves (vs. deeply lobed to pinnate-pinnatifid), longer and wider corolla, and larger, undulate sepals (Fig. <xref ref-type="fig" rid="F3">3</xref>).</p><fig id="F3" position="float" orientation="portrait"><object-id xmlns:xlink="http://www.w3.org/1999/xlink" content-type="doi" xlink:type="simple">10.3897/phytokeys.167.55107.figure3</object-id><object-id xmlns:xlink="http://www.w3.org/1999/xlink" content-type="arpha" xlink:type="simple">604C0760-5627-5847-A708-2A9A63DCB072</object-id><label>Figure 3.</label><caption><p><italic><tp:taxon-name><tp:taxon-name-part taxon-name-part-type="genus" reg="Cyanea">Cyanea</tp:taxon-name-part> <tp:taxon-name-part taxon-name-part-type="species" reg="heluensis">heluensis</tp:taxon-name-part></tp:taxon-name></italic>. Leaf (left); flowers (right). Illustration by Anna Palomino. Drawn from H. Oppenheimer et al. #H91007 (BISH) and field images taken by H. Oppenheimer.</p></caption><graphic xmlns:xlink="http://www.w3.org/1999/xlink" xlink:href="phytokeys-167-001-g003.jpg" position="float" orientation="portrait" xlink:type="simple" id="oo_477430.jpg"><uri content-type="original_file" xlink:type="simple">https://binary.pensoft.net/fig/477430</uri></graphic></fig></tp:treatment-sec><tp:treatment-sec sec-type="material" id="SECID0E5FAC"><title>Type.</title><p>USA, Hawaiian Islands, west Maui, Lahaina District, slopes of Helu, north side, 4160 ft. (1268 m), <italic>H. Oppenheimer, S. Perlman &amp; J.Q.C. Lau #H91007</italic>, 8 Sep 2010 (BISH) (Fig. <xref ref-type="fig" rid="F4">4</xref>).</p><fig id="F4" position="float" orientation="portrait"><object-id xmlns:xlink="http://www.w3.org/1999/xlink" content-type="doi" xlink:type="simple">10.3897/phytokeys.167.55107.figure4</object-id><object-id xmlns:xlink="http://www.w3.org/1999/xlink" content-type="arpha" xlink:type="simple">09168BD8-05F0-5EA5-B0F7-2E59673FB815</object-id><label>Figure 4.</label><caption><p><italic><tp:taxon-name><tp:taxon-name-part taxon-name-part-type="genus" reg="Cyanea">Cyanea</tp:taxon-name-part> <tp:taxon-name-part taxon-name-part-type="species" reg="heluensis">heluensis</tp:taxon-name-part></tp:taxon-name></italic><bold>A</bold> seedling at Olinda Rare Plant Facility. Plant is approximately 1 year old <bold>B</bold> distribution <italic><tp:taxon-name><tp:taxon-name-part taxon-name-part-type="genus" reg="Cyanea">Cyanea</tp:taxon-name-part> <tp:taxon-name-part taxon-name-part-type="species" reg="heluensis">heluensis</tp:taxon-name-part></tp:taxon-name></italic> of on Maui, Hawai`i. Photo by H. Oppenheimer.</p></caption><graphic xmlns:xlink="http://www.w3.org/1999/xlink" xlink:href="phytokeys-167-001-g004.jpg" position="float" orientation="portrait" xlink:type="simple" id="oo_477431.jpg"><uri content-type="original_file" xlink:type="simple">https://binary.pensoft.net/fig/477431</uri></graphic></fig></tp:treatment-sec><tp:treatment-sec sec-type="description" id="SECID0ERHAC"><title>Description.</title><p>Many-branched, sprawling, decumbent to ascending shrub to 3 m long, stems leaning or tangled in adjacent vegetation, occasionally rooting when in contact with wet soil, very sparingly muricate on the lower trunk, denser on younger stems, leaf scars prominent, nearly orbicular, latex white. Leaves clustered at the ends of the branches, petiolate, chartaceous, dark green above, paler on abaxial surface, midrib usually purple on abaxial surface (live material), blade elliptic to oblanceolate, 26–29 cm long x 4–6 cm wide, apex acuminate, base narrowly cuneate, upper surface mostly glabrous, abaxial surface sparsely pubescent, more so on midrib, margins shallowly and irregularly lobed, the lobes 2–6 mm deep, crenate, undulate, petioles 3–4 cm long, sparsely muricate, pubescent. <italic>Juvenile leaves</italic> weakly (Fig. <xref ref-type="fig" rid="F4">4</xref>) dimorphic, the lobes more distinct than in adult leaves but cut less than ½ way to midrib, leaf apex rounded. <italic>Inflorescence</italic> axillary, among the lower leaves, peduncles 6–15 mm long, 5–10 flowered, glabrous to sparsely pubescent, bracts caducous (not seen), bracteoles caducous, 1 mm, lanceolate to elliptic, acute, sparsely pubescent. <italic>Pedicels</italic> pubescent, 5–9 mm long, bracteoles usually 1–2 per pedicel, persistent, sparsely pubescent, occurring on basal ¼–1/2 of pedicel. <italic>Calyx</italic> green, the lobes deltate, 4–6 mm long x 2–3 mm wide, margins crenate, undulate, glabrous to sparsely pubescent, purple (most apparent in live material), apex acute to short acuminate. <italic>Corolla</italic> white, muricate on corolla lobes especially in bud and distally prior to anthesis, gently curved, 45–55 mm long x 4–5 mm wide, longitudinally pubescent along corolla tube, lobes approximately 1/3 the length of the tube, reflexed, hypanthium 4–5 mm long x 4–5 mm wide, sparsely pubescent. <italic>Berries</italic> small, 5–10 mm, globose, sepals caducous, orange at maturity; <italic>seeds</italic> brown, smooth, round to ellipsoid, &lt; 1 mm.</p></tp:treatment-sec><tp:treatment-sec sec-type="material" id="SECID0EOIAC"><title>Specimens examined.</title><p>USA, Hawaiian Islands. West Maui, Lahaina District, slopes of Helu, south, upper slope of Kaua`ula Valley, <italic>H. Oppenheimer &amp; J. Higashino #H61004</italic>, 3 Jun 2010 (BISH); loc. cit. 18 Oct 2018, <italic>H. Oppenheimer #H101814</italic> (PTBG).</p></tp:treatment-sec><tp:treatment-sec sec-type="Affinities" id="SECID0EYIAC"><title>Affinities.</title><p>Several attempts have been made to divide <italic><tp:taxon-name><tp:taxon-name-part taxon-name-part-type="genus" reg="Cyanea">Cyanea</tp:taxon-name-part></tp:taxon-name></italic> into sections (<xref ref-type="bibr" rid="B5">Hillebrand 1888</xref>; <xref ref-type="bibr" rid="B13">Rock 1919</xref>; <xref ref-type="bibr" rid="B17">Wimmer 1943</xref>; <xref ref-type="bibr" rid="B7">Lammers 1990</xref>), but none successfully arranges the genus into clear-cut phylogenetic entities. <xref ref-type="bibr" rid="B4">Givnish et al. (1995)</xref> divides the genus into two distinct clades: one with purple fruits and another with orange fruits. <italic><tp:taxon-name><tp:taxon-name-part taxon-name-part-type="genus" reg="Cyanea">Cyanea</tp:taxon-name-part> <tp:taxon-name-part taxon-name-part-type="species" reg="heluensis">heluensis</tp:taxon-name-part></tp:taxon-name></italic> belongs to a lineage that includes <italic><tp:taxon-name><tp:taxon-name-part taxon-name-part-type="genus" reg="Cyanea">C.</tp:taxon-name-part> <tp:taxon-name-part taxon-name-part-type="species" reg="asplenifolia">asplenifolia</tp:taxon-name-part></tp:taxon-name></italic> (H. Mann) Hillebr., its apparent nearest congener and also endemic to Maui, based on their narrow, gently curved tubular, white corollas with murications, and leaf margins that are shallowly lobed to pinnately divided. In contrast to <italic><tp:taxon-name><tp:taxon-name-part taxon-name-part-type="genus" reg="Cyanea">C.</tp:taxon-name-part> <tp:taxon-name-part taxon-name-part-type="species" reg="asplenifolia">asplenifolia</tp:taxon-name-part></tp:taxon-name></italic> with its pinnately divided leaves, <italic><tp:taxon-name><tp:taxon-name-part taxon-name-part-type="genus" reg="Cyanea">C.</tp:taxon-name-part> <tp:taxon-name-part taxon-name-part-type="species" reg="heluensis">heluensis</tp:taxon-name-part></tp:taxon-name></italic> has narrower leaves very shallowly lobed, longer and wider corollas, and larger, undulate sepals. Although <xref ref-type="bibr" rid="B7">Lammers (1990</xref> p. 445) states the berries of <italic><tp:taxon-name><tp:taxon-name-part taxon-name-part-type="genus" reg="Cyanea">C.</tp:taxon-name-part> <tp:taxon-name-part taxon-name-part-type="species" reg="asplenifolia">asplenifolia</tp:taxon-name-part></tp:taxon-name></italic> are unknown, this species is now known to have bright orange fruits (pers. obs.). A preliminary phylogenomic analysis by Steve Hunter (Univ. Wisconsin, Madison pers. comm.) using whole chloroplast genome sequences (not nuclear sequences) supports <italic><tp:taxon-name><tp:taxon-name-part taxon-name-part-type="genus" reg="Cyanea">C.</tp:taxon-name-part> <tp:taxon-name-part taxon-name-part-type="species" reg="heluensis">heluensis</tp:taxon-name-part></tp:taxon-name></italic> as being sister to the small clade formed by <italic><tp:taxon-name><tp:taxon-name-part taxon-name-part-type="genus" reg="Cyanea">C.</tp:taxon-name-part> <tp:taxon-name-part taxon-name-part-type="species" reg="asplenifolia">asplenifolia</tp:taxon-name-part></tp:taxon-name></italic> and <italic><tp:taxon-name><tp:taxon-name-part taxon-name-part-type="genus" reg="Cyanea">C.</tp:taxon-name-part> <tp:taxon-name-part taxon-name-part-type="species" reg="duvalliorum">duvalliorum</tp:taxon-name-part></tp:taxon-name></italic> Lammers &amp; H. Oppenh.</p><p>Based partly on <xref ref-type="bibr" rid="B7">Lammers (1990</xref>, <xref ref-type="bibr" rid="B8">2004</xref>) and <xref ref-type="bibr" rid="B4">Givnish et al. (1995)</xref>, the following key will distinguish <italic><tp:taxon-name><tp:taxon-name-part taxon-name-part-type="genus" reg="Cyanea">Cyanea</tp:taxon-name-part> <tp:taxon-name-part taxon-name-part-type="species" reg="heluensis">heluensis</tp:taxon-name-part></tp:taxon-name></italic> from its congeners on Mauna Kahalawai (West Maui).</p><table-wrap content-type="key" position="anchor" orientation="portrait"><table id="TID0ETDAC" rules="all"><tbody><tr><td rowspan="1" colspan="1">1</td><td rowspan="1" colspan="1">Fruit purple</td><td rowspan="1" colspan="1">
                    <bold>2</bold>
                  </td></tr><tr><td rowspan="1" colspan="1">–</td><td rowspan="1" colspan="1">Fruit orange</td><td rowspan="1" colspan="1">
                    <bold>4</bold>
                  </td></tr><tr><td rowspan="1" colspan="1">2(1)</td><td rowspan="1" colspan="1">Corolla pubescent</td><td rowspan="1" colspan="1">
                    <bold><italic><tp:taxon-name><tp:taxon-name-part taxon-name-part-type="genus" reg="Cyanea">C.</tp:taxon-name-part> <tp:taxon-name-part taxon-name-part-type="species" reg="obtusa">obtusa</tp:taxon-name-part></tp:taxon-name></italic></bold>
                  </td></tr><tr><td rowspan="1" colspan="1">–</td><td rowspan="1" colspan="1">Corolla glabrous</td><td rowspan="1" colspan="1">
                    <bold>3</bold>
                  </td></tr><tr><td rowspan="1" colspan="1">3(2)</td><td rowspan="1" colspan="1">Inflorescence 6–25 flowered; peduncles 15–240 mm long</td><td rowspan="1" colspan="1">
                    <bold><italic>C <tp:taxon-name><tp:taxon-name-part taxon-name-part-type="genus" reg="Machaerina"/><tp:taxon-name-part taxon-name-part-type="species" reg="angustifolia">angustifolia</tp:taxon-name-part></tp:taxon-name></italic></bold>
                  </td></tr><tr><td rowspan="1" colspan="1">–</td><td rowspan="1" colspan="1">Inflorescence 6–14 flowered; peduncles 10–50 mm long</td><td rowspan="1" colspan="1">
                    <bold><italic><tp:taxon-name><tp:taxon-name-part taxon-name-part-type="genus" reg="Cyanea">C.</tp:taxon-name-part> <tp:taxon-name-part taxon-name-part-type="species" reg="elliptica">elliptica</tp:taxon-name-part></tp:taxon-name></italic></bold>
                  </td></tr><tr><td rowspan="1" colspan="1">4(1)</td><td rowspan="1" colspan="1">All 5 anthers with apical tufts of white hairs</td><td rowspan="1" colspan="1">
                    <bold>5</bold>
                  </td></tr><tr><td rowspan="1" colspan="1">–</td><td rowspan="1" colspan="1">Ventral 2 anthers with apical tufts of white hairs</td><td rowspan="1" colspan="1">
                    <bold>7</bold>
                  </td></tr><tr><td rowspan="1" colspan="1">5(4)</td><td rowspan="1" colspan="1">Leaves lobed</td><td rowspan="1" colspan="1">
                    <bold><tp:taxon-name><tp:taxon-name-part taxon-name-part-type="genus" reg="Cyanea">C.</tp:taxon-name-part> <tp:taxon-name-part taxon-name-part-type="species" reg="lobata">lobata</tp:taxon-name-part> <tp:taxon-name-part taxon-name-part-type="infraspecific-rank">subsp.</tp:taxon-name-part> <tp:taxon-name-part taxon-name-part-type="subspecies" reg="lobata">lobata</tp:taxon-name-part></tp:taxon-name></bold>
                  </td></tr><tr><td rowspan="1" colspan="1">–</td><td rowspan="1" colspan="1">Leaves pinnately divided</td><td rowspan="1" colspan="1">
                    <bold>6</bold>
                  </td></tr><tr><td rowspan="1" colspan="1">6(5)</td><td rowspan="1" colspan="1">Hypanthium campanulate; dorsal anthers 15–16 mm long</td><td rowspan="1" colspan="1">
                    <bold><italic><tp:taxon-name><tp:taxon-name-part taxon-name-part-type="genus" reg="Cyanea">C.</tp:taxon-name-part> <tp:taxon-name-part taxon-name-part-type="species" reg="mauiensis">mauiensis</tp:taxon-name-part></tp:taxon-name></italic></bold>
                  </td></tr><tr><td rowspan="1" colspan="1">–</td><td rowspan="1" colspan="1">Hypanthium obconic; dorsal anthers 9.5–12 mm long</td><td rowspan="1" colspan="1">
                    <bold><italic><tp:taxon-name><tp:taxon-name-part taxon-name-part-type="genus" reg="Cyanea">C.</tp:taxon-name-part> <tp:taxon-name-part taxon-name-part-type="species" reg="magnicalyx">magnicalyx</tp:taxon-name-part></tp:taxon-name></italic></bold>
                  </td></tr><tr><td rowspan="1" colspan="1">7(4)</td><td rowspan="1" colspan="1">Corolla laterally compressed</td><td rowspan="1" colspan="1">
                    <bold><italic><tp:taxon-name><tp:taxon-name-part taxon-name-part-type="genus" reg="Cyanea">C.</tp:taxon-name-part> <tp:taxon-name-part taxon-name-part-type="species" reg="scabra">scabra</tp:taxon-name-part></tp:taxon-name></italic></bold>
                  </td></tr><tr><td rowspan="1" colspan="1">–</td><td rowspan="1" colspan="1">Corolla tubular, round in cross-section</td><td rowspan="1" colspan="1">
                    <bold>8</bold>
                  </td></tr><tr><td rowspan="1" colspan="1">8(7)</td><td rowspan="1" colspan="1">Corolla blackish purple externally, 60–80 mm long, 6–11 mm wide</td><td rowspan="1" colspan="1">
                    <bold><italic><tp:taxon-name><tp:taxon-name-part taxon-name-part-type="genus" reg="Cyanea">C.</tp:taxon-name-part> <tp:taxon-name-part taxon-name-part-type="species" reg="macrostegia">macrostegia</tp:taxon-name-part></tp:taxon-name></italic></bold>
                  </td></tr><tr><td rowspan="1" colspan="1">–</td><td rowspan="1" colspan="1">Corolla white or white striped with lilac longitudinal lines, 35–55 mm long, 3–5 mm wide</td><td rowspan="1" colspan="1">
                    <bold>9</bold>
                  </td></tr><tr><td rowspan="1" colspan="1">9(8)</td><td rowspan="1" colspan="1">Corolla externally glabrous</td><td rowspan="1" colspan="1">
                    <bold><italic><tp:taxon-name><tp:taxon-name-part taxon-name-part-type="genus" reg="Cyanea">C.</tp:taxon-name-part> <tp:taxon-name-part taxon-name-part-type="species" reg="kauaulaensis">kauaulaensis</tp:taxon-name-part></tp:taxon-name></italic></bold>
                  </td></tr><tr><td rowspan="1" colspan="1">–</td><td rowspan="1" colspan="1">Corolla externally pubescent, sometimes only on longitudinal lines</td><td rowspan="1" colspan="1">
                    <bold>10</bold>
                  </td></tr><tr><td rowspan="1" colspan="1">10(9)</td><td rowspan="1" colspan="1">Plants unbranched or sparingly branched from base, 0.5–1.5 m tall; corolla pubescent, without murications</td><td rowspan="1" colspan="1">
                    <bold><italic><tp:taxon-name><tp:taxon-name-part taxon-name-part-type="genus" reg="Cyanea">C.</tp:taxon-name-part> <tp:taxon-name-part taxon-name-part-type="species" reg="kunthiana">kunthiana</tp:taxon-name-part></tp:taxon-name></italic></bold>
                  </td></tr><tr><td rowspan="1" colspan="1">–</td><td rowspan="1" colspan="1">Plants branched above base, 1.5–3 m tall; corolla pubescent along longitudinal lines, muricate</td><td rowspan="1" colspan="1">
                    <bold>11</bold>
                  </td></tr><tr><td rowspan="1" colspan="1">11(10)</td><td rowspan="1" colspan="1">Leaves pinnately divided, cut ¾ to ⅞ the distance to the midrib</td><td rowspan="1" colspan="1">
                    <bold><italic><tp:taxon-name><tp:taxon-name-part taxon-name-part-type="genus" reg="Cyanea">C.</tp:taxon-name-part> <tp:taxon-name-part taxon-name-part-type="species" reg="asplenifolia">asplenifolia</tp:taxon-name-part></tp:taxon-name></italic></bold>
                  </td></tr><tr><td rowspan="1" colspan="1">–</td><td rowspan="1" colspan="1">Leaves shallowly lobed, cut less than ¼ the distance to the midrib</td><td rowspan="1" colspan="1">
                    <bold><italic><tp:taxon-name><tp:taxon-name-part taxon-name-part-type="genus" reg="Cyanea">C.</tp:taxon-name-part> <tp:taxon-name-part taxon-name-part-type="species" reg="heluensis">heluensis</tp:taxon-name-part></tp:taxon-name></italic></bold>
                  </td></tr></tbody></table></table-wrap></tp:treatment-sec><tp:treatment-sec sec-type="phenology" id="SECID0EKLAE"><title>Phenology.</title><p><italic><tp:taxon-name><tp:taxon-name-part taxon-name-part-type="genus" reg="Cyanea">Cyanea</tp:taxon-name-part> <tp:taxon-name-part taxon-name-part-type="species" reg="heluensis">heluensis</tp:taxon-name-part></tp:taxon-name></italic> has been observed beginning to flower from mid-summer through October, followed by immature, green fruit observed October to December, maturing in early January.</p></tp:treatment-sec><tp:treatment-sec sec-type="etymology" id="SECID0E2LAE"><title>Etymology.</title><p>The specific name honors Helu, a peak on Mauna Kahalawai (aka West Maui Mountains) <italic>Lit.</italic> scratch or count (<xref ref-type="bibr" rid="B12">Pukui et al. 1966</xref>); + Latin suffix -<italic>ensis</italic>, indicating a place of origin or growth.</p></tp:treatment-sec><tp:treatment-sec sec-type="habitat" id="SECID0EOMAE"><title>Habitat &amp; ecology.</title><p><italic><tp:taxon-name><tp:taxon-name-part taxon-name-part-type="genus" reg="Cyanea">Cyanea</tp:taxon-name-part> <tp:taxon-name-part taxon-name-part-type="species" reg="heluensis">heluensis</tp:taxon-name-part></tp:taxon-name></italic> occurs in <italic><tp:taxon-name><tp:taxon-name-part taxon-name-part-type="genus" reg="Metrosideros">Metrosideros</tp:taxon-name-part></tp:taxon-name></italic> Banks ex Gaertn. Lowland Wet Forest (<xref ref-type="bibr" rid="B16">Wagner et al. 1990</xref>). The common associated woody elements are species of <italic><tp:taxon-name><tp:taxon-name-part taxon-name-part-type="genus" reg="Cheirodendron">Cheirodendron</tp:taxon-name-part></tp:taxon-name></italic> Nutt. ex Seem., <italic><tp:taxon-name><tp:taxon-name-part taxon-name-part-type="genus" reg="Clermontia">Clermontia</tp:taxon-name-part></tp:taxon-name></italic> Gaud., <italic><tp:taxon-name><tp:taxon-name-part taxon-name-part-type="genus" reg="Coprosma">Coprosma</tp:taxon-name-part></tp:taxon-name></italic> J.R. Forst. &amp; G. Forst., <italic><tp:taxon-name><tp:taxon-name-part taxon-name-part-type="genus" reg="Cyrtandra">Cyrtandra</tp:taxon-name-part></tp:taxon-name></italic> J.R. Forst. &amp; G. Forst., <italic><tp:taxon-name><tp:taxon-name-part taxon-name-part-type="genus" reg="Dubautia">Dubautia</tp:taxon-name-part></tp:taxon-name></italic> Gaud., <italic><tp:taxon-name><tp:taxon-name-part taxon-name-part-type="genus" reg="Hydrangea">Hydrangea</tp:taxon-name-part></tp:taxon-name></italic> L., <italic><tp:taxon-name><tp:taxon-name-part taxon-name-part-type="genus" reg="Ilex">Ilex</tp:taxon-name-part></tp:taxon-name></italic> L., <italic><tp:taxon-name><tp:taxon-name-part taxon-name-part-type="genus" reg="Kadua">Kadua</tp:taxon-name-part></tp:taxon-name></italic> Cham. &amp; Schltdl., <italic><tp:taxon-name><tp:taxon-name-part taxon-name-part-type="genus" reg="Myrsine">Myrsine</tp:taxon-name-part></tp:taxon-name></italic> L., <italic><tp:taxon-name><tp:taxon-name-part taxon-name-part-type="genus" reg="Perrottetia">Perrottetia</tp:taxon-name-part></tp:taxon-name></italic> Kunth, <italic><tp:taxon-name><tp:taxon-name-part taxon-name-part-type="genus" reg="Pipturus">Pipturus</tp:taxon-name-part></tp:taxon-name></italic> Wedd., <italic><tp:taxon-name><tp:taxon-name-part taxon-name-part-type="genus" reg="Psychotria">Psychotria</tp:taxon-name-part></tp:taxon-name></italic> L., and <italic><tp:taxon-name><tp:taxon-name-part taxon-name-part-type="genus" reg="Urera">Urera</tp:taxon-name-part></tp:taxon-name></italic> Gaud. These taxa form a nearly closed canopy with a well-developed understory. Ferns such as species of <italic><tp:taxon-name><tp:taxon-name-part taxon-name-part-type="genus" reg="Asplenium">Asplenium</tp:taxon-name-part></tp:taxon-name></italic> L., <italic><tp:taxon-name><tp:taxon-name-part taxon-name-part-type="genus" reg="Cibotium">Cibotium</tp:taxon-name-part></tp:taxon-name></italic> Kaulf., <italic><tp:taxon-name><tp:taxon-name-part taxon-name-part-type="genus" reg="Cyclosorus">Cyclosorus</tp:taxon-name-part></tp:taxon-name></italic> Link, <italic><tp:taxon-name><tp:taxon-name-part taxon-name-part-type="genus" reg="Deparia">Deparia</tp:taxon-name-part></tp:taxon-name></italic> Hook. &amp; Grev., <italic><tp:taxon-name><tp:taxon-name-part taxon-name-part-type="genus" reg="Diplazium">Diplazium</tp:taxon-name-part></tp:taxon-name></italic> Sw., <italic><tp:taxon-name><tp:taxon-name-part taxon-name-part-type="genus" reg="Dryopteris">Dryopteris</tp:taxon-name-part></tp:taxon-name></italic> Adans., <italic><tp:taxon-name><tp:taxon-name-part taxon-name-part-type="genus" reg="Elaphoglossum">Elaphoglossum</tp:taxon-name-part></tp:taxon-name></italic> Schott ex J. Sm., <italic><tp:taxon-name><tp:taxon-name-part taxon-name-part-type="genus" reg="Microlepia">Microlepia</tp:taxon-name-part></tp:taxon-name></italic> C. Presl, <italic><tp:taxon-name><tp:taxon-name-part taxon-name-part-type="genus" reg="Pteris">Pteris</tp:taxon-name-part></tp:taxon-name></italic> L., <italic><tp:taxon-name><tp:taxon-name-part taxon-name-part-type="genus" reg="Sadleria">Sadleria</tp:taxon-name-part></tp:taxon-name></italic> Kaulf., <italic><tp:taxon-name><tp:taxon-name-part taxon-name-part-type="genus" reg="Sticherus">Sticherus</tp:taxon-name-part></tp:taxon-name></italic> C. Presl, <italic><tp:taxon-name><tp:taxon-name-part taxon-name-part-type="genus" reg="Tectaria">Tectaria</tp:taxon-name-part></tp:taxon-name></italic> Cav., and <italic><tp:taxon-name><tp:taxon-name-part taxon-name-part-type="genus" reg="Vandenboschia">Vandenboschia</tp:taxon-name-part></tp:taxon-name></italic> Copel. are prevalent and form a dense ground cover. <italic><tp:taxon-name><tp:taxon-name-part taxon-name-part-type="genus" reg="Freycinetia">Freycinetia</tp:taxon-name-part> <tp:taxon-name-part taxon-name-part-type="species" reg="arborea">arborea</tp:taxon-name-part></tp:taxon-name></italic> Gaud. is a widespread liana, and several herbaceous species of <italic><tp:taxon-name><tp:taxon-name-part taxon-name-part-type="genus" reg="Peperomia">Peperomia</tp:taxon-name-part></tp:taxon-name></italic> Ruiz &amp; Pav. are also present. The sedges <italic><tp:taxon-name><tp:taxon-name-part taxon-name-part-type="genus" reg="Machaerina">Machaerina</tp:taxon-name-part> <tp:taxon-name-part taxon-name-part-type="species" reg="angustifolia">angustifolia</tp:taxon-name-part></tp:taxon-name></italic> (Gaudich.) T. Koyama and <italic><tp:taxon-name><tp:taxon-name-part taxon-name-part-type="genus" reg="Rhynchospora">Rhynchospora</tp:taxon-name-part> <tp:taxon-name-part taxon-name-part-type="species" reg="sclerioides">sclerioides</tp:taxon-name-part></tp:taxon-name></italic> Hook. &amp; Arnott are also frequent. Herbaceous <italic><tp:taxon-name><tp:taxon-name-part taxon-name-part-type="genus" reg="Hillebrandia">Hillebrandia</tp:taxon-name-part> <tp:taxon-name-part taxon-name-part-type="species" reg="sandwicensis">sandwicensis</tp:taxon-name-part></tp:taxon-name></italic> Oliv. and <italic><tp:taxon-name><tp:taxon-name-part taxon-name-part-type="genus" reg="Gunnera">Gunnera</tp:taxon-name-part> <tp:taxon-name-part taxon-name-part-type="species" reg="petaloidea">petaloidea</tp:taxon-name-part></tp:taxon-name></italic> Gaudich. are distinctive elements of this plant community.</p><p><italic><tp:taxon-name><tp:taxon-name-part taxon-name-part-type="genus" reg="Cyanea">Cyanea</tp:taxon-name-part> <tp:taxon-name-part taxon-name-part-type="species" reg="macrostegia">macrostegia</tp:taxon-name-part></tp:taxon-name></italic> Hillebr. has been observed infrequently in the general area. <italic><tp:taxon-name><tp:taxon-name-part taxon-name-part-type="genus" reg="Cyanea">Cyanea</tp:taxon-name-part> <tp:taxon-name-part taxon-name-part-type="species" reg="elliptica">elliptica</tp:taxon-name-part></tp:taxon-name></italic> (Rock) Lammers, <italic><tp:taxon-name><tp:taxon-name-part taxon-name-part-type="genus" reg="Cyanea">C.</tp:taxon-name-part> <tp:taxon-name-part taxon-name-part-type="species" reg="kauaulaensis">kauaulaensis</tp:taxon-name-part></tp:taxon-name></italic> H. Oppenh. &amp; Lorence, and <italic><tp:taxon-name><tp:taxon-name-part taxon-name-part-type="genus" reg="Cyanea">C.</tp:taxon-name-part> <tp:taxon-name-part taxon-name-part-type="species" reg="scabra">scabra</tp:taxon-name-part></tp:taxon-name></italic> Hillebr. occur to the north, along Kaua`ula Stream. These species are nearly 1500 m away and 500 m or more lower in elevation than <italic><tp:taxon-name><tp:taxon-name-part taxon-name-part-type="genus" reg="Cyanea">C.</tp:taxon-name-part> <tp:taxon-name-part taxon-name-part-type="species" reg="heluensis">heluensis</tp:taxon-name-part></tp:taxon-name></italic> which is located near the ridgetop. Based on genetic analysis and morphology none of these other taxa appear to be potential hybrid parents. The known populations on Mauna Kahalawai of <italic><tp:taxon-name><tp:taxon-name-part taxon-name-part-type="genus" reg="Cyanea">Cyanea</tp:taxon-name-part> <tp:taxon-name-part taxon-name-part-type="species" reg="asplenifolia">asplenifolia</tp:taxon-name-part></tp:taxon-name></italic>, one of its two closest relatives, are 3,700 m and over 10,000 m away. Populations on Haleakala, East Maui in Makawao Forest Reserve and Haleakala National Park are 40 kilometers and 70 kilometers to the east. Extant populations of <italic><tp:taxon-name><tp:taxon-name-part taxon-name-part-type="genus" reg="Cyanea">Cyanea</tp:taxon-name-part> <tp:taxon-name-part taxon-name-part-type="species" reg="duvalliorum">duvalliorum</tp:taxon-name-part></tp:taxon-name></italic> Lammers &amp; H. Oppenh., the other member of this clade, occur nearly 50 kilometers away on Haleakala. Since these species are also known to be ornithophilus, and populations and densities of native birds have dramatically declined, it is unlikely <italic><tp:taxon-name><tp:taxon-name-part taxon-name-part-type="genus" reg="Cyanea">C.</tp:taxon-name-part> <tp:taxon-name-part taxon-name-part-type="species" reg="heluensis">heluensis</tp:taxon-name-part></tp:taxon-name></italic> is of hybrid origin.</p><p>Soil is of typical basaltic origin derived from the original shied-building Wailuku Volcanic Series (<xref ref-type="bibr" rid="B15">Stearns and MacDonald 1942</xref>) with average annual rainfall approximately 3000 mm. (<xref ref-type="bibr" rid="B2">Giambelluca et al. 1986</xref>).</p><p>The only known plant occurs in deep shade on the upper rim of the steep south side of the large amphitheater-headed Kaua`ula Valley, with a windward aspect. Recently, several other previously undescribed taxa have been discovered in the area, including <italic><tp:taxon-name><tp:taxon-name-part taxon-name-part-type="genus" reg="Cyanea">Cyanea</tp:taxon-name-part> <tp:taxon-name-part taxon-name-part-type="species" reg="kauaulaensis">kauaulaensis</tp:taxon-name-part></tp:taxon-name></italic> H. Oppenheimer &amp; Lorence (<xref ref-type="bibr" rid="B11">Oppenheimer and Lorence 2012</xref>), <italic><tp:taxon-name><tp:taxon-name-part taxon-name-part-type="genus" reg="Hibiscadelphus">Hibiscadelphus</tp:taxon-name-part> <tp:taxon-name-part taxon-name-part-type="species" reg="stellatus">stellatus</tp:taxon-name-part></tp:taxon-name></italic> H. Oppenheimer, Bustamente &amp; Perlman (<tp:taxon-name><tp:taxon-name-part taxon-name-part-type="family">Malvaceae</tp:taxon-name-part></tp:taxon-name>) (<xref ref-type="bibr" rid="B10">Oppenheimer et. al. 2014</xref>), and <italic><tp:taxon-name><tp:taxon-name-part taxon-name-part-type="genus" reg="Stenogyne">Stenogyne</tp:taxon-name-part> <tp:taxon-name-part taxon-name-part-type="species" reg="kauaulaensis">kauaulaensis</tp:taxon-name-part></tp:taxon-name></italic> K.R. Wood &amp; H. Oppenheimer (<tp:taxon-name><tp:taxon-name-part taxon-name-part-type="family">Lamiaceae</tp:taxon-name-part></tp:taxon-name>) (<xref ref-type="bibr" rid="B18">Wood and Oppenheimer 2008</xref>). Kaua`ula Valley is an important site not only botanically, but economically (as a water source) as well as culturally and spiritually for Native Hawaiians.</p></tp:treatment-sec><tp:treatment-sec sec-type="conservation status" id="SECID0E2ZAE"><title>Conservation status.</title><p><italic><tp:taxon-name><tp:taxon-name-part taxon-name-part-type="genus" reg="Cyanea">Cyanea</tp:taxon-name-part> <tp:taxon-name-part taxon-name-part-type="species" reg="kauaulaensis">kauaulaensis</tp:taxon-name-part></tp:taxon-name></italic> should be considered Critically Endangered due to its limited range, low population numbers, lack of population structure with no seedling recruitment, probable loss and decline of most or all of its avian pollinators and dispersal agents, threats such as landslides and treefall, herbivory by alien slugs and rats, and competition with alien plants such as <italic><tp:taxon-name><tp:taxon-name-part taxon-name-part-type="genus" reg="Ageratina">Ageratina</tp:taxon-name-part> <tp:taxon-name-part taxon-name-part-type="species" reg="adenophora">adenophora</tp:taxon-name-part></tp:taxon-name></italic> (Sprengel) R.M. King &amp; H. Robinson, <italic><tp:taxon-name><tp:taxon-name-part taxon-name-part-type="genus" reg="Buddleia">Buddleia</tp:taxon-name-part> <tp:taxon-name-part taxon-name-part-type="species" reg="asiatica">asiatica</tp:taxon-name-part></tp:taxon-name></italic> Loureiro, <italic><tp:taxon-name><tp:taxon-name-part taxon-name-part-type="genus" reg="Erigeron">Erigeron</tp:taxon-name-part> <tp:taxon-name-part taxon-name-part-type="species" reg="karvinskianus">karvinskianus</tp:taxon-name-part></tp:taxon-name></italic> DC, <italic><tp:taxon-name><tp:taxon-name-part taxon-name-part-type="genus" reg="Melinis">Melinis</tp:taxon-name-part> <tp:taxon-name-part taxon-name-part-type="species" reg="minutiflora">minutiflora</tp:taxon-name-part></tp:taxon-name></italic> P. Beauv., <italic><tp:taxon-name><tp:taxon-name-part taxon-name-part-type="genus" reg="Rubus">Rubus</tp:taxon-name-part> <tp:taxon-name-part taxon-name-part-type="species" reg="rosifolius">rosifolius</tp:taxon-name-part></tp:taxon-name></italic> Smith, and <italic><tp:taxon-name><tp:taxon-name-part taxon-name-part-type="genus" reg="Tibouchina">Tibouchina</tp:taxon-name-part> <tp:taxon-name-part taxon-name-part-type="species" reg="herbacea">herbacea</tp:taxon-name-part></tp:taxon-name></italic> (DC) Cogn. When evaluated using the World Conservation Union (<abbrev xmlns:xlink="http://www.w3.org/1999/xlink" content-type="institution" xlink:title="World Conservation Union" id="ABBRID0EO3AE" xlink:type="simple">IUCN</abbrev>) criteria for endangerment (<xref ref-type="bibr" rid="B6">IUCN 2001</xref>), <italic><tp:taxon-name><tp:taxon-name-part taxon-name-part-type="genus" reg="Cyanea">Cyanea</tp:taxon-name-part> <tp:taxon-name-part taxon-name-part-type="species" reg="heluensis">heluensis</tp:taxon-name-part></tp:taxon-name></italic> easily falls into the Critically Endangered (<abbrev xmlns:xlink="http://www.w3.org/1999/xlink" xlink:title="Critically Endangered" id="ABBRID0EC4AE" xlink:type="simple">CR</abbrev>) category, which designates species facing a very high risk of extinction in the wild. The <abbrev xmlns:xlink="http://www.w3.org/1999/xlink" xlink:title="Critically Endangered" id="ABBRID0EG4AE" xlink:type="simple">CR</abbrev> designation is met when any of the criteria A to E are met. Both Criterion B1 (Extent of Occupancy or <abbrev xmlns:xlink="http://www.w3.org/1999/xlink" xlink:title="Extent of Occupancy" id="ABBRID0EK4AE" xlink:type="simple">EOO</abbrev>) and B2 (Area of Occupancy or <abbrev xmlns:xlink="http://www.w3.org/1999/xlink" xlink:title="Area of Occupancy" id="ABBRID0EO4AE" xlink:type="simple">AOO</abbrev>) are met with an <abbrev xmlns:xlink="http://www.w3.org/1999/xlink" xlink:title="Extent of Occupancy" id="ABBRID0ES4AE" xlink:type="simple">EOO</abbrev> of less than 100 km<sup>2</sup> and an <abbrev xmlns:xlink="http://www.w3.org/1999/xlink" xlink:title="Area of Occupancy" id="ABBRID0EY4AE" xlink:type="simple">AOO</abbrev> of less than 10 km<sup>2</sup>. Criterion D, population size estimated to be fewer than 50 wild individuals is easily met since there is only a single known individual. Criteria A &amp; C address decline in population for which there is no data, although with only a single individual it could reasonably be inferred that this species is in decline. No quantitative analysis predicting the likelihood of extinction (Criterion E) was conducted. The alphanumeric formula <abbrev xmlns:xlink="http://www.w3.org/1999/xlink" xlink:title="Critically Endangered" id="ABBRID0E54AE" xlink:type="simple">CR</abbrev> B1a(I,ii,iv,v)+B2a,b(i,ii,iv,v) represents the current status under <abbrev xmlns:xlink="http://www.w3.org/1999/xlink" content-type="institution" xlink:title="World Conservation Union" id="ABBRID0EC5AE" xlink:type="simple">IUCN</abbrev> guidelines. Furthermore, <italic><tp:taxon-name><tp:taxon-name-part taxon-name-part-type="genus" reg="Cyanea">Cyanea</tp:taxon-name-part> <tp:taxon-name-part taxon-name-part-type="species" reg="heluensis">heluensis</tp:taxon-name-part></tp:taxon-name></italic> should be considered by the US Fish &amp; Wildlife Service as a Candidate for listing as Endangered under the Endangered Species Act of 1973, and a Recovery Plan written, funded, and implemented.</p></tp:treatment-sec><tp:treatment-sec sec-type="Conservation efforts" id="SECID0ES5AE"><title>Conservation efforts.</title><p>Despite several attempts to locate other populations or individuals elsewhere on Helu and adjacent Kaua`ula and Launiupoko Valleys, including the use of ropes and technical gear, only one single plant has ever been observed. Efforts were made shortly after its discovery to collect mature fruit, including covering flowers with protective nylon mesh bags. These efforts failed due to the predation of the exposed peduncles by non-native slugs (e.g. <italic><tp:taxon-name><tp:taxon-name-part taxon-name-part-type="genus" reg="Derocerus">Derocerus</tp:taxon-name-part> <tp:taxon-name-part taxon-name-part-type="species" reg="laevis">laevis</tp:taxon-name-part></tp:taxon-name></italic>). A few short lower branches were collected but only a single one was successfully rooted at the Olinda Rare Plant Facility on Maui, but later died. In 2013, the health and vigor of the plant had declined significantly, but in 2016 it was recovering with new growth and a few new shoots initiated along the main stems. Poor weather prevented helicopter access in late 2017 and early 2018 in attempts to obtain mature fruit. In July of 2018, the plant was showing signs of increased vigor with three ramettes beginning to flower, and several smaller side shoots. Trapping for rats is ongoing, likewise the manual control of weeds. The last flowers of the season and very immature fruit were observed in October of 2018 and October of 2019. A hormone paste was successfully applied in 2018 to the stems to induce branching; three lateral shoots were collected in October of 2019 and sent to the Olinda Rare Plant Facility and Lyon Arboretum Micropropagation Lab on O`ahu. One of these has successfully rooted at Olinda Rare Plant Facility, but the Lyon Arboretum material failed (C. Yamamoto pers. comm.). In January of 2019, a single mature fruit was collected, so resolving which of Givnish’s two clades this new species belongs to. Only a single seed germinated, but it is healthy and continues to grow at the Olinda Rare Plant Facility (Fig. <xref ref-type="fig" rid="F4">4</xref>) along with the rooted cutting. The Maui Invasive Species Committee (<abbrev xmlns:xlink="http://www.w3.org/1999/xlink" content-type="institution" xlink:title="Maui Invasive Species Committee" id="ABBRID0EH6AE" xlink:type="simple">MISC</abbrev>) has been working to control the <italic><tp:taxon-name><tp:taxon-name-part taxon-name-part-type="genus" reg="Cortaderia">Cortaderia</tp:taxon-name-part> <tp:taxon-name-part taxon-name-part-type="species" reg="jubata">jubata</tp:taxon-name-part></tp:taxon-name></italic> (Lem.) Stapf infestation in adjacent Kaua`ula Valley, and on the surrounding vertical cliffs. The region has for the most part escaped the ravages of introduced feral ungulates due to the extremely rugged topography. However, there has been a small incursion of feral goats and feral pigs approximately 1.5 km to the west and northwest at lower elevation. The Mauna Kahalawai Watershed Partnership (formerly West Maui Mountains Watershed Partnership) has been working to mitigate this incipient yet potentially severe threat. This new species is a target of the Plant Extinction Prevention Program (<abbrev xmlns:xlink="http://www.w3.org/1999/xlink" content-type="institution" xlink:title="Plant Extinction Prevention Program" id="ABBRID0EX6AE" xlink:type="simple">PEPP</abbrev>), easily meeting the threshold of 50 wild individuals or less for inclusion. The Program strives to collect seeds or cuttings from every individual plant on the list, with propagation of nursery stock, restoration outplantings into appropriate habitat, and <italic>ex situ</italic> seed storage and living collections being the main goals.</p></tp:treatment-sec><ref-list><ref id="B5"><mixed-citation xmlns:xlink="http://www.w3.org/1999/xlink" xlink:type="simple"><person-group><name name-style="western"><surname>Hillebrand</surname><given-names>W</given-names></name></person-group> (<year>1888</year>) Flora of the Hawaiian Islands. 1965 reprint, Hafner Publishing Co., New York &amp; London.</mixed-citation></ref><ref id="B13"><mixed-citation xmlns:xlink="http://www.w3.org/1999/xlink" xlink:type="simple"><person-group><name name-style="western"><surname>Rock</surname><given-names>JF</given-names></name></person-group> (<year>1919</year>) A monographic study of the Hawaiian species of the tribe <tp:taxon-name><tp:taxon-name-part taxon-name-part-type="subfamily">Lobelioideae</tp:taxon-name-part></tp:taxon-name>, Family <tp:taxon-name><tp:taxon-name-part taxon-name-part-type="family">Campanulaceae</tp:taxon-name-part></tp:taxon-name>. Bishop Museum Press, Honolulu, 1977 Krauss Reprint Co., Millwood, New York.</mixed-citation></ref><ref id="B17"><mixed-citation xmlns:xlink="http://www.w3.org/1999/xlink" xlink:type="simple"><person-group><name name-style="western"><surname>Wimmer</surname><given-names>FE</given-names></name></person-group> (<year>1943</year>) <tp:taxon-name><tp:taxon-name-part taxon-name-part-type="family">Campanulaceae</tp:taxon-name-part></tp:taxon-name>-<tp:taxon-name><tp:taxon-name-part taxon-name-part-type="subfamily">Lobelioideae</tp:taxon-name-part></tp:taxon-name>. I. Pflanzenreich IV. 276b (Heft 106): 1–260.</mixed-citation></ref><ref id="B7"><mixed-citation xmlns:xlink="http://www.w3.org/1999/xlink" xlink:type="simple"><person-group><name name-style="western"><surname>Lammers</surname><given-names>TG</given-names></name></person-group> (<year>1990</year>) <article-title><tp:taxon-name><tp:taxon-name-part taxon-name-part-type="family">Campanulaceae</tp:taxon-name-part></tp:taxon-name>.</article-title> In: <person-group><name name-style="western"><surname>Wagner</surname><given-names>WL</given-names></name><name name-style="western"><surname>Herbst</surname><given-names>DR</given-names></name><name name-style="western"><surname>Sohmer</surname><given-names>SH</given-names></name></person-group> (<role>Eds</role>) <issue-title>Manual of the Flowering Plants of Hawai’i.</issue-title><source>University of Hawai’i Press &amp; Bishop Museum Press, Honolulu</source>, <fpage>420</fpage>–<lpage>489</lpage>.</mixed-citation></ref><ref id="B4"><mixed-citation xmlns:xlink="http://www.w3.org/1999/xlink" xlink:type="simple"><person-group><name name-style="western"><surname>Givnish</surname><given-names>TJ</given-names></name><name name-style="western"><surname>Sytsma</surname><given-names>KJ</given-names></name><name name-style="western"><surname>Smith</surname><given-names>JF</given-names></name><name name-style="western"><surname>Hahn</surname><given-names>WJ</given-names></name></person-group> (<year>1995</year>) <article-title>Molecular evolution, adaptive radiation, and geographic speciation in <italic><tp:taxon-name><tp:taxon-name-part taxon-name-part-type="genus">Cyanea</tp:taxon-name-part></tp:taxon-name></italic> (<tp:taxon-name><tp:taxon-name-part taxon-name-part-type="family">Campanulaceae</tp:taxon-name-part></tp:taxon-name>, <tp:taxon-name><tp:taxon-name-part taxon-name-part-type="subfamily">Lobelioideae</tp:taxon-name-part></tp:taxon-name>).</article-title> In: <person-group><name name-style="western"><surname>Wagner</surname><given-names>WL</given-names></name><name name-style="western"><surname>Funk</surname><given-names>VA</given-names></name></person-group> (<role>Eds</role>) <issue-title>Hawaiian biogeography, evolution on a hot spot archipelago.</issue-title><source>Smithsonian Institution Press, Washington &amp; London</source>, <fpage>288</fpage>–<lpage>337</lpage>.</mixed-citation></ref><ref id="B8"><mixed-citation xmlns:xlink="http://www.w3.org/1999/xlink" xlink:type="simple"><person-group><name name-style="western"><surname>Lammers</surname><given-names>TG</given-names></name></person-group> (<year>2004</year>) <article-title>Five new species of the endemic Hawaiian genus <italic><tp:taxon-name><tp:taxon-name-part taxon-name-part-type="genus">Cyanea</tp:taxon-name-part></tp:taxon-name></italic> (<tp:taxon-name><tp:taxon-name-part taxon-name-part-type="family">Campanulaceae</tp:taxon-name-part></tp:taxon-name>: <tp:taxon-name><tp:taxon-name-part taxon-name-part-type="subfamily">Lobelioideae</tp:taxon-name-part></tp:taxon-name>).</article-title><source>Novon</source><volume>14</volume>: <fpage>84</fpage>–<lpage>101</lpage>.</mixed-citation></ref><ref id="B12"><mixed-citation xmlns:xlink="http://www.w3.org/1999/xlink" xlink:type="simple"><person-group><name name-style="western"><surname>Pukui</surname><given-names>MK</given-names></name><name name-style="western"><surname>Elbert</surname><given-names>SH</given-names></name><name name-style="western"><surname>Mookini</surname><given-names>ET</given-names></name></person-group> (<year>1966</year>) Place names of Hawai'i. University of Hawai'i Press, Honolulu.</mixed-citation></ref><ref id="B16"><mixed-citation xmlns:xlink="http://www.w3.org/1999/xlink" xlink:type="simple"><person-group><name name-style="western"><surname>Wagner</surname><given-names>WL</given-names></name><name name-style="western"><surname>Herbst</surname><given-names>DR</given-names></name><name name-style="western"><surname>Sohmer</surname><given-names>SH</given-names></name></person-group> (<year>1990</year>) Manual of the flowering plants of Hawai'i. 2 vols. University of Hawai'i Press &amp; Bishop Museum Press, Honolulu.</mixed-citation></ref><ref id="B15"><mixed-citation xmlns:xlink="http://www.w3.org/1999/xlink" xlink:type="simple"><person-group><name name-style="western"><surname>Stearns</surname><given-names>HT</given-names></name><name name-style="western"><surname>MacDonald</surname><given-names>GA</given-names></name></person-group> (<year>1942</year>) Geology and ground-water resources of the island of Maui, Hawaii. U.S. Geological Survey Bulletin 7, Advertiser Publishing Co. Ltd., Honolulu.</mixed-citation></ref><ref id="B2"><mixed-citation xmlns:xlink="http://www.w3.org/1999/xlink" xlink:type="simple"><person-group><name name-style="western"><surname>Giambelluca</surname><given-names>TW</given-names></name><name name-style="western"><surname>Nuller</surname><given-names>D</given-names></name><name name-style="western"><surname>Schroeder</surname><given-names>TA</given-names></name></person-group> (<year>1986</year>) Rainfall atlas of Hawai`i. Dept. of Land and Natural Resources, Honolulu.</mixed-citation></ref><ref id="B11"><mixed-citation xmlns:xlink="http://www.w3.org/1999/xlink" xlink:type="simple"><person-group><name name-style="western"><surname>Oppenheimer</surname><given-names>H</given-names></name><name name-style="western"><surname>Lorence</surname><given-names>DH</given-names></name></person-group> (<year>2012</year>) <article-title>A new species of <italic><tp:taxon-name><tp:taxon-name-part taxon-name-part-type="genus">Cyanea</tp:taxon-name-part></tp:taxon-name></italic> (<tp:taxon-name><tp:taxon-name-part taxon-name-part-type="family">Campanulaceae</tp:taxon-name-part></tp:taxon-name>: Lobeliodiae) from Maui, Hawaiian Islands.</article-title><source>PhytoKeys</source><volume>13</volume>: <fpage>15</fpage>–<lpage>23</lpage>. <ext-link xlink:type="simple" ext-link-type="doi" xlink:href="10.3897/phytokeys.13.3447">https://doi.org/10.3897/phytokeys.13.3447</ext-link></mixed-citation></ref><ref id="B10"><mixed-citation xmlns:xlink="http://www.w3.org/1999/xlink" xlink:type="simple"><person-group><name name-style="western"><surname>Oppenheimer</surname><given-names>HL</given-names></name><name name-style="western"><surname>Bustamente</surname><given-names>KM</given-names></name><name name-style="western"><surname>Perlman</surname><given-names>SP</given-names></name></person-group> (<year>2014</year>) <article-title>A new species of <italic><tp:taxon-name><tp:taxon-name-part taxon-name-part-type="genus">Hibiscadelphus</tp:taxon-name-part></tp:taxon-name></italic> Rock (<tp:taxon-name><tp:taxon-name-part taxon-name-part-type="family">Malvaceae</tp:taxon-name-part></tp:taxon-name>, Hibisceae) from Maui, Hawaiian Islands.</article-title><source>PhytoKeys</source><volume>39</volume>: <fpage>65</fpage>–<lpage>75</lpage>. <ext-link xlink:type="simple" ext-link-type="doi" xlink:href="10.3897/phytokeys.39.7371">https://doi.org/10.3897/phytokeys.39.7371</ext-link></mixed-citation></ref><ref id="B18"><mixed-citation xmlns:xlink="http://www.w3.org/1999/xlink" xlink:type="simple"><person-group><name name-style="western"><surname>Wood</surname><given-names>KR</given-names></name><name name-style="western"><surname>Oppenheimer</surname><given-names>H</given-names></name></person-group> (<year>2008</year>) <article-title><italic><tp:taxon-name><tp:taxon-name-part taxon-name-part-type="genus">Stenogyne</tp:taxon-name-part> <tp:taxon-name-part taxon-name-part-type="species">kauaulaensis</tp:taxon-name-part></tp:taxon-name></italic> (<tp:taxon-name><tp:taxon-name-part taxon-name-part-type="family">Lamiaceae</tp:taxon-name-part></tp:taxon-name>), a new species from Maui, Hawaiian Islands.</article-title><source>Novon</source><volume>18</volume>(<issue>4</issue>): <fpage>544</fpage>–<lpage>549</lpage>. <ext-link xlink:type="simple" ext-link-type="doi" xlink:href="10.3417/2008053">https://doi.org/10.3417/2008053</ext-link></mixed-citation></ref><ref id="B6"><mixed-citation xmlns:xlink="http://www.w3.org/1999/xlink" xlink:type="simple"><institution xlink:type="simple">IUCN</institution> (<year>2001</year>) <source>IUCN Red List Categories and Criteria: Version 3.1. IUCN Species Survival Commission.</source><publisher-name>IUCN</publisher-name>, <publisher-loc>Gland and Cambridge</publisher-loc>, <size units="page">30 pp</size>.</mixed-citation></ref></ref-list></tp:taxon-treatment>
